# Supplementary material for: Indoleamine-2,3-dioxygenase inhibition improves immunity and is safe for concurrent use with cART during Mtb/SIV coinfection
Source: JCI Insight. 2024 Jul 2;9(15):e179317. doi: 10.1172/jci.insight.179317 (PMC11383603; doi:10.1172/jci.insight.179317)
Supplement: Supporting data values [file jciinsight-9-179317-s246.xlsx]

## Sheet: Fig. 1A
	D1MT+cART	cART	Reactivators	Non-reactivators	SIV only
Necropsy week/survival	Wk 22	Wk 22	Wk 17	Wk 22	Wk 22
	Wk 22	Wk 22	Wk 17	Wk 22	Wk 22
	Wk 22	Wk 22	Wk 18	Wk 22	Wk 22
	Wk 22	Wk 22	Wk 17	Wk 22	Wk 22
	Wk 17		Wk 17	Wk 22	Wk 22
				Wk 22	Wk 22

## Sheet: Fig. 1M
CRP
	D1MT+cART					cART				Untreated					SIV only
Week -1	2	2	2	2	2	7	6	6	7	2	5	5	5	5	1	3	1	1	0	2
Week 1	2	2	2	2	2	5	5	5	5	2	5	5	5	5	1	1	12	1	1	1
Week 2	1	1	1	1	1	5	6	5	5	1	5	5	5	5
Week 3	1	1	1	1	1	5	5	6	5	3	5	5	5	5	1	1	1	3	5	5
Week 4	2	7	1	6	18	6	5	5	6	24	5	7.2	8.1	5.5
Week 5	2	6	1	3	7	5	6	5	6	10	5	0.5	20.5	7.2	2	3	2	2	3	1
Week 6	2	2	1	2	6	6	6	6	5	9	5	13.8	6.8	5.2
Week 7	1	1	1	1	5	6	5	9	6	8	5	5.3	5	8.8	2	2	2	7	2	2
Week 8	1	1	1	1	3	5	8	8	6	4	5	8.7	5	6.1
Week 9	1	1	1	1	4	6	6	7	7	1	5	5	5	5	2	2	2	2	2	2
Week 10	1	1	1	1	3	6	5	6	5	5	1.53	5	5	5.5
Week 11	5	5	5	5	6	5	6	5	5	12.2	5	5	5	5	1	2	1	15	2	10
Week 12	2	15	1	3	13	8	6	6	5	11	11	5	5	5
Week 13	2	7	5	16	65	11	6	9	6	30	115.5	105.7	49.1	5.1	1	2	1	9	1	1
Week 14	5	8	6	7	62	7	7	12	5	101	308	17.5	92.4	27.8
Week 15	7	25	2	5	32	15	6	9	8	87	258.4	44.7	87.8	65.8	1	4	1	17	1	1
Week 16	7	76	3	6	25	8	6	15	6	71	242.5	72	105.1	39.1				12	1	1
Week 17	4	41	2	8	55	10	6	13	7	59	222.1	95.4	164.4	49.5	1	2	1	11	1	2
Week 18	2	37	2	8		7	7	9	6			118		74.2
Week 19	7	39	2	9		6	7	8	7						1	2	1		1	1
Week 20	4	46	2	9		6	7	9	7										1	1
Week 21	12	24	1	12											2	2	1		1	2
Week 22	5	30		9

## Sheet: Fig. 1N
% Weight change
	D1MT+cART					cART				Untreated					SIV only
Week 1	-2.48	0	1.31	0.91	-3.95	0.4	3.39	-1.52	1.03	0	2.86	2.56	3.36	3.81	-1.06222	1.7762	-0.639659	1.63	-2.37	-3.74
Week 2	-5.2	0.81	-0.44	-0.68	-6.92	-0.4	4.6	-1.86	3.29	-4.47	4.29	4.27	7.38	9.11
Week 3	-4.95	2.03	0	-0.91	-6.78	-3.61	3.72	-2.88	2.88	-6.39	8.57	5.13	12.75	10.17	-6.82853	1.06572	1.27932	-4.7	-3.56	-12.89
Week 4	-4.46	0.41	0.44	-0.46	-6.21	-3.61	4.92	-3.38	1.23	-7.99	7.14	5.98	15.44	13.35
Week 5	-1.98	2.85	5.24	-0.68	-5.93	-3.21	5.91	-0.85	1.03	-7.03	5.71	3.42	7.38	14.41				-2.89	-5.08	-7.69
Week 6	0.74	4.47	3.93	0.23	-1.69	-1.4	8.21	-1.35	-9.26	-5.43	10	2.56	9.4	16.53
Week 7	0.5	1.22	0	-2.51	-1.98	0.4	7.88	0.68	-8.44	-9.9	8.57	0	8.72	14.41		2.30906	2.77186	-7.05	-2.37	-5.61
Week 8	-0.5	3.25	1.75	-0.91	-1.13	-3.81	7.77	-0.51	-7.41	-12.78	10	2.56	11.41	17.58	-10.1669	-5.3286	4.90405			-4.57
Week 9	-0.99	6.71	5.9	-0.34	-2.54	-1.4	5.03	1.35	-5.56	-11.34	12.86	2.56	14.09	17.58				-18.26	-4.41	-5.2
Week 10	7.05	8.74	11.35	1.94	0.28	-0.2	12.04	2.71	-10.29	-8.95	15.71	3.42	18.12	21.82	-4.24886	0.53286	-0.639659
Week 11	-1.61	-0.41	1.53	-2.62	-0.42	-2.4	9.19	-2.54	-12.55	-15.34	10.71	-2.56	7.38	15.47				-22.6	-2.88	-4.99
Week 12	-0.25	-0.41	-0.66	-4.33	-3.25	-7.62	3.17	-5.58	-13.99	-16.93	12.14	-3.42	3.36	14.41
Week 13	-0.37	-0.41	0.44	-3.19	-2.54	-9.02	-0.11	-7.45	-14.61	-15.34	11.43	-5.13	10.07	18.11	-4.24886	-1.59858	2.1322	-24.41	-4.58	-1.25
Week 14	1.73	-0.41	2.18	-1.82	-5.37	-7.62	1.09	-4.4	-13.79	-16.61	11.43	-8.55	0	20.23	-5.61457	1.06572	1.27932
Week 15	4.21	3.25	2.62	-2.51	-10.17	-8.02	0.66	-1.69	-9.05	-21.09	7.14	-11.97	4.7	18.64	-4.85584	3.5524	4.69083	-24.41	-5.08	-0.83
Week 16	4.46	1.63	3.71	2.05	-9.6	-6.81	-3.5	0.85	-10.7	-24.6	5.71	-12.82	3.36	19.7	-4.85584	3.90764	4.69083	-28.39	-1.69	-1.04
Week 17	7.18	-1.63	3.49	-5.92	-15.82	-6.81	-3.83	-2.2	-11.11	-32.91	-1.43	-15.38		16.53	-4.09712			-18.99	-5.08	-4.37
Week 18	5.45	-4.07	2.62	-9.11		-4.81	-3.61	-2.03	-11.52			-17.95		14.41	-4.09712	3.01954	3.62473	-17.18	-2.37	-8.52
Week 19	6.68	-3.66	2.62	-9.34		-4.81	-1.97	-1.02	-11.32						-6.82853	-0.8881	2.34542		-0.68	-8.11
Week 20	8.42	-2.44	3.93	-7.97		-3.41	-0.22	0.34	-12.35						-6.82853	2.30906	2.77186		-1.02	-9.36
Week 21	11.39	-2.03	6.99	-7.74											-5.00759	-2.30906	3.62473		-1.02	-8.94
Week 22	12	0.81	15.72	-3.87

## Sheet: Fig. 1O
A/G ratio
	D1MT+cART					cART				Untreated			SIV only
Pre-infection	2	1.6	1.3	1.6	1.6	1.3	2	2.3	1.8	1.7	1.9	1.4	1.5	1.6	1.7	1.6	1.5	1.6
Wk 3	2.3	1.8	1.4	1.9	2	1.9	0.9	2	2	2	1.9	1.3
Wk 9	1.7	1.4	1.3	1.8	1.2	1.5	1.9	1.8	1.7	1.4	1.7	1	1.5	1.6	2
Wk 11	2.1	1.2	1.3	1.5	1.3	1.6	1.5	1.6	1.8	1.1	2	0.9	1.4	1.3	1.4	1.8	1.5	1.4
Wk 15	1.7	0.8	0.9	1.1	0.8	1.1	1.8	1.6	1.5	1.2	1.2	0.5	1.4	1.1	1.5	1.5	1.3	1.4
Endpoint	1.5	0.8	1	1.1		1.1	1.7	1.2		1.1	1.3	0.4	1.1	1.3	1.7	1.6	1.5	1.4

## Sheet: Fig. 2G
	D1MT+cART				cART				Untreated
	2.23759	2.84241	3.81224	2.40694	3.66216	8.03902	8.35569	6.71747	15.8869	16.5339	14.6959	25.4788	12.1233

## Sheet: Fig. 2L
	D1MT+cART			Untreated
Pre-treatment	69.5793	57.6512	65.2361	54.9793	65.0943	52.6395
Post-D1MT treatment	13.7615	6.44208	13.7725	61.6774	67.5944	62.1908

## Sheet: Fig. 2M
	D1MT+cART					cART				Untreated						SIV only
Pre-treatment	0.04668	0.055806	0.105433	0.110147	0.074407	0.0580351	0.0524544	0.0446086	0.0407886	0.075483	0.049794	0.0893903	0.102733	0.0893903	0.129442	0.095639	0.088596	0.109094	0.0912	0.106264	0.119228
Post D1MT treatment	0.0911096	0.124209	0.156177	0.115687		0.0371704	0.0518953	0.234781	0.182841		0.200126	0.210952	0.259467	0.1457	0.139153	0.1652	0.118337	0.119231	0.112166	0.111199	0.101401
Endpoint	0.050286	0.095225	0.056453	0.046591	0.051588	0.208816	0.224264	0.207078	0.2151	0.153035	0.134768			0.17553	0.730935	0.214169	0.126457	0.124977	0.086747	0.099964	0.101163

## Sheet: Fig. 3A
	D1MT+cART					cART				Untreated
Week 1	0	0	0	0	0	0	0	0	0	0	0
Week 3	0	0	0	0	0	0	1.7	0	0	0	1		0	0	1
Week 5	0	0	0	0	0	0	0	0	0	0	0
Week 7	0	0	0	0	0	0	0	1.47712	0	0	0		0.18	2.21748	0
Week 9	0	0	0	0	0	0	0.69897	1.17609	1.69897	0	0
Week 11	0	0	0	2.86332	0	0	0	0	2.25527	0	0		1.90309	0	0
Week 13	0	0	0	0	0	0	0	0	3	0	0.69897
Week 15	0	0	0	0	0	0.69897	0	1.69897	2	1.83251	1		3.11394	4.12385	1
Week 17	0	1.25527	0	0.812913	0	0	0	0	0	0	2.62839
Week 22		1.90849	1.70757	1.81954	0.778151	0	0	0	2.00432	4.791			4.71181	4.89763	4.48

## Sheet: Fig. 3B
	D1MT+cART	cART	Untreated
	0	3.7968	4.68051
	3.37661	0	3.54331
	0	2.8221	4.82466
	3.33475	3.7406	4.91669
	3.22282		3.55427

## Sheet: Fig. 3C
	D1MT+cART	cART	Untreated
	1.95904	2.11727	3.03882
	1.20412	2.2656	2.43696
	2.06446	2.72099	2.80232
	1.04139	3.36816	2.7884
	0	1.57596	2.67988
	1.53572	2.81135	2.95472
	2.20003	1.04139	3.74481
	1.88081	2.39967	4.33186
	1.24715	2.60314	5.11562
	2.33445	2.43297	2.96438
	2.055		4.35859
	2.38202		5.61439
	2.72509		5.80298
	2.46389		5.58393
	3.21775		4.99733
	2.69108		4.81292
			5.93212
			0
			3.38109
			0
			4.06892
			4.7379
			4.20359
			2.25768
			2.22011
			2.67761
			2.24551
			0.778151
			1.85126

[truncated: 94 more sheets: Fig. 3D, Fig. 3E, Fig. 3F, Fig. 3G, Fig. 3H, Fig. 3I, Fig. 3J, Fig. 4D, Fig. 5A, Fig. 5B, Fig. 5C, Fig. 5D, Fig. 5E, Fig. 5F, Fig. 5G, Fig. 6A, Fig. 6B, Fig. 6C, Fig. 6D, Fig. 6E …]
